# Supplementary material for: Long Non-Coding RNA Levels Are Modulated in Schistosoma mansoni following In Vivo Praziquantel Exposure
Source: Noncoding RNA. 2024 Apr 19;10(2):27. doi: 10.3390/ncrna10020027 (PMC11053911; doi:10.3390/ncrna10020027)
Supplement: Supplementary file 1 [file ncrna-10-00027-s001.zip]

Archive with 2 entries (2 files):
- Proof-Supp-Ms-Poli.pdf
- Proof-Ms-Poli-Supp-tables-sent.xlsx
